# Supplementary material for: Clinical Significance of Lipoprotein Lipase (LPL) in People Living with HIV: A Comprehensive Assessment Including Lipidemia, Body Composition, Insulin Secretion, and Insulin Resistance
Source: Nutrients. 2025 Oct 13;17(20):3207. doi: 10.3390/nu17203207 (PMC12566720; doi:10.3390/nu17203207)
Supplement: Supplementary file 1 [file nutrients-17-03207-s001.zip]

Archive with 1 entries (1 files):
- nutrients-3890096-supplementary.pdf
